# Supplementary material for: Nociception in Chicken Embryos, Part I: Analysis of Cardiovascular Responses to a Mechanical Noxious Stimulus
Source: Animals (Basel). 2023 Aug 25;13(17):2710. doi: 10.3390/ani13172710 (PMC10486618; doi:10.3390/ani13172710)
Supplement: Supplementary file 1 [file animals-13-02710-s001.zip]

Archive with 2 entries (2 files):
- Supplementary information_Part_I_final.pdf
- Table_S1.xlsx
